# Supplementary material for: Anthropogenic sources of underwater sound can modify how sediment-dwelling invertebrates mediate ecosystem properties
Source: Sci Rep. 2016 Feb 5;6:20540. doi: 10.1038/srep20540 (PMC4742813; doi:10.1038/srep20540)
Supplement: Supplementary Information [file srep20540-s2.zip]

Archive with 3 entries (2 files):
- Supplementary_Sound1_solan_etal.mp3
- __MACOSX/
- __MACOSX/._Supplementary_Sound1_solan_etal.mp3
